# Supplementary material for: Genomic Breeding of Green Super Rice Varieties and Their Deployment in Asia and Africa
Source: Theor Appl Genet. 2020 Jan 8;133(5):1427–42. doi: 10.1007/s00122-019-03516-9 (PMC7214492; doi:10.1007/s00122-019-03516-9)
Supplement: Supplementary file 1 — Supplementary material 1 (XLSX 23 kb) [file 122_2019_3516_MOESM1_ESM.xlsx]

## Sheet: 66 GSR varieties in China
Table S1 Green Super Rice varietal releases in China
No.	GSR variety	Type	Released Name	Released System	Year of Release
1	Jigeng 809	JAAS bred	Jigeng 809	Formal	2014
2	Qian3you 982	CAAS hybrid	Qian3you 982	Formal	2015
3	Zhonggunagyou 2 hao	CAAS hybrid	Zhonggunagyou 2 hao	Formal	2017
4	Huiliangyou 630	AAAS hybrid	Huiliangyou 630	Formal	2015
5	Huiliangyou 858	AAAS hybrid	Huiliangyou 858	Formal	2016
6	Quanyou 868	AAAS hybrid	Quanyou 868	Formal	2018
7	IIyou 050	AAAS hybrid	IIyou 050	Formal	2016
8	Liangyou 799	AAAS hybrid	Liangyou 799	Formal	2016
9	Liangyouhua 363	AAAS hybrid	Liangyouhua 363	Formal	2016
10	Liangyouhua 166	AAAS hybrid	Liangyouhua 166	Formal	2017
11	Nei 6 you 7075	FAAS bybrid	Nei 6 you 7075	Formal	2018
12	Huangguanglizhan	GAAS bred	Huangguanglizhan	Formal	2015
13	Quanyousimiao	GAAS bred	Quanyousimiao	Formal	2018
14	Wushansimiao	GAAS bred	Wushansimiao	Formal	2016
15	Wushansizhan	GAAS bred	Wushansizhan	Formal	2017
16	Longliangyou 534	GAAS hybrid	Longliangyou 534	Formal	2017
17	Fengtianyou 9802	GXAAS bred	Fengtianyou 9802	Formal	2015
18	Fengtianyou 553	GXAAS bred	Fengtianyou 553	Formal	2016
19	Fengtianyou 089	GXAAS hybrid	Fengtianyou 089	Formal	2015
20	Xiuyou 395	GXAAS hybrid	Xiuyou 395	Formal	2015
21	Xiuyou 297	GXAAS hybrid	Xiuyou 297	Formal	2017
22	Chengyou 981	GZAAS hybird	Chengyou 981	Formal	2014
23	Chengyou 489	GZAAS hybird	Chengyou 489	Formal	2017
24	Anyou 5819	GZAAS hybird	Anyou 5819	Formal	2014
25	Quanyou 785	GZAAS hybird	Quanyou 785	Formal	2014
26	Liuyou 385	GZAAS hybird	Liuyou 385	Formal	2015
27	T xiangyou 557	GZAAS hybird	T xiangyou 557	Formal	2016
28	Qianyou 35	GZAAS hybird	Qianyou 35	Formal	2018
29	Sanjiang 17	HLJU bred	Sanjiang 17	Formal	2017
30	E liangyou 476	HAAS hybrid	E liangyou 476	Formal	2016
31	Ju 2 you 60	HAAS hybrid	Ju 2 you 60	Formal	2017
32	Jingliangyouhuazhan	CHRRC hybrid	Jingliangyouhuazhan	Formal	2017
33	Y liangyou 143	CHRRC hybrid	Y liangyou 143	Formal	2018
34	Quanliangyou 655	HZAU hybrid	Quanliangyou 655	Formal	2017
35	Hualiangyou 1511	HZAU hybrid	Hualiangyou 1511	Formal	2017
36	Ganyou 810	FAAS hybrid	Ganyou 810	Formal	2014
37	Ganxiangyou 510	FAAS hybrid	Ganxiangyou 510	Formal	2014
38	Ganyou 671	FAAS hybrid	Ganyou 671	Formal	2015
39	Ganxiangyou 9141	FAAS hybrid	Ganxiangyou 9141	Formal	2015
40	Ganxiangyou 993	FAAS hybrid	Ganxiangyou 993	Formal	2017
41	Ganxiangyou 858	FAAS hybrid	Ganxiangyou 858	Formal	2017
42	Ninggeng 6 hao	NJU bred	Ninggeng 6 hao	Formal	2015
43	WDR61	SAGC bred	WDR61	Formal	2016
44	WDR48	SAGC bred	WDR48	Formal	2016
45	Huhan 19	SAGC bred	Huhan 19	Formal	2017
46	Huhan 1509	SAGC bred	Huhan 1509	Formal	2017
47	Hanyou 780	SAGC hybrid	Hanyou 780	Formal	2018
48	Hanyou 737	SAGC hybrid	Hanyou 737	Formal	2018
49	Uyou 1508	SAU hybrid	Uyou 1508	Formal	2017
50	Uyou 8257	SAU hybrid	Uyou 8257	Formal	2018
51	Shuangyou 505	SAU hybrid	Shuangyou 505	Formal	2018
52	Chuanyou 6203	SAAS hybrid	Chuanyou 6203	Formal	2014
53	Chuanyou 1727	SAAS hybrid	Chuanyou 1727	Formal	2017
54	Chuanhuayou 320	SAAS hybrid	Chuanhuayou 320	Formal	2018
55	Chuanzuoyou 8727	SAAS hybrid	Chuanzuoyou 8727	Formal	2018
56	Deyou 4727	SAAS hybrid	Deyou 4727	Formal	2014
57	Yunliangyou 501	YAAS hybrid	Yunliangyou 501	Formal	2017
58	Yunliangyou 502	YAAS bred	Yunliangyou 502	Formal	2017
59	Jiayouzhongke 3 hao	CAS bred	Jiayouzhongke 3 hao	Formal	2016
60	Zhongkefa 6 hao	CAS bred	Zhongkefa 6 hao	Formal	2018
61	Quanyou 6 hao	CAAS bred	Quanyou 6 hao	Formal	2018
62	Lingliangyou 722	CNRRI hybrid	Lingliangyou 722	Formal	2014
63	Lingliangyou 171	CNRRI hybrid	Lingliangyou 171	Formal	2018
64	Luliangyou 171	CNRRI hybrid	Luliangyou 171	Formal	2018
65	Lingliangyou 179	CNRRI hybrid	Lingliangyou 179	Formal	2017
66	Shuangliangyou 508	CS hybrid	Shuangliangyou 508	Formal	2018

## Sheet: 59 GSR Varieties outside China
Table S2 Green Super Rice varietal releases in Asia and Africa
No.	Country	GSR Line	Type	Released Name	Released System	Year of Release
1	Cambodia	Guiyu7	CAAS bred	Guiyu7	Formal	2013
2	Cambodia	Ba-Gui-Xiang	CAAS bred	Ba-Gui-Xiang	Formal	2013
3	Rwanda	08Fan10	CAAS bred	Buryohe	Formal	2013
4	Vietnam	CNI 9026 (08Fan10)	CAAS bred	Gia loc 102	Formal	2013
5	Bangladesh	Weed Tolerant Rice	CAAS bred	BRRI dhan69	Formal	2014
6	Indonesia	BSHS6-GSR	Hybrid	BSHS6-GSR	Formal	2014
7	Indonesia	BSHS1-GSR	Hybrid	BSHS1-GSR	Formal	2014
8	Laos	Wanxain 763	CAAS bred	Wanxain 763	Informal	2014
9	Laos	Zhongzu14	CAAS bred	Zhongzu14	Informal	2014
10	Laos	Hua 564	CAAS bred	Hua 564	Informal	2014
11	Laos	SACG-4	CAAS bred	SACG-4	Informal	2014
12	Laos	RC 8	CAAS bred	RC 8	Informal	2014
13	Mozambique	Huang-Hua-Zhan	CAAS bred	Huang-Hua-Zhan	Informal	2014
14	Philippines	IR83140-B-36-B	IRRI bred	NSIC Rc 29 (Katihan 4)	Formal	2014
15	Philippines	IR83140-B-28-B	IRRI bred	NSIC Rc 390 (Salinas 19)	Formal	2014
16	Philippines	IR84675-58-4-1-B-B	IRRI bred	NSIC Rc 392 (Salinas 20)	Formal	2014
17	Philippines	TME80518	CAAS bred	GSR 15	Informal	2014
18	Philippines	GSR IR1-5-S8-D3-SU1	IRRI bred	GSR 5a	Informal	2014
19	Philippines	IR 83140-B-11-B	IRRI bred	GSR 11	Informal	2014
20	Philippines	GSR IR1-1-Y4-Y1	IRRI bred	GSR 1	Informal	2014
21	Philippines	GSR IR1-5-S14-S2-Y2	IRRI bred	GSR 5	Informal	2014
22	Sri Lanka	CNI9028 (ZaoXian788)	CAAS bred	Bg 251GSR	Formal	2014
23	Uganda	GSR 0057 (ZGY1)	CAAS bred	Okille	Formal	2014
24	Vietnam	CNI9028 (ZaoXian788)	CAAS bred	Gia loc 101	Informal	2014
25	Bangladesh	SACG-7	CAAS bred	BINAdhan-17GSR	Formal	2015
26	Indonesia	Huanghuazhan	CAAS bred	Inpari 42 Agritan GSR	Formal	2015
27	Indonesia	Zhongzu14	CAAS bred	Inpari 43 Agritan GSR	Formal	2015
28	Mozambique	Hua564	CAAS bred	Hua564	Formal	2015
29	Mozambique	Simiao	CAAS bred	Simiao	Formal	2015
30	Pakistan	GSR IR1-5-S10-D3-Y2	IRRI bred	NIBGE 1 GSR	Formal	2015
31	Pakistan	GSR IR1-5-S12-D3-Y2	IRRI bred	NIBGE 2 GSR	Formal	2015
32	Pakistan	JH15-1-1-1	CAAS bred	PARC 1 GSR	Formal	2015
33	Philippines	IR 83142-B-19-B	IRRI bred	NSIC Rc434 (Sahod Ulan 21) or GSR2	Formal	2015
34	Philippines	GSR IR2-1-L1-L1-L2	IRRI bred	GSR 21	Informal	2015
35	Philippines	GSR IR2-12-Y15-Y2-Y2	IRRI bred	GSR 22	Informal	2015
36	Philippines	GSR IR2-7-L4-L1-R2	IRRI bred	GSR 23	Informal	2015
37	Philippines	GSR IR2-1-L1-N1-L2	IRRI bred	GSR 24	Informal	2015
38	Philippines	GSR IR1-12-S2-Y3-Y2	IRRI bred	GSR12A	Informal	2015
39	Bangladesh	Hua565	CAAS bred	BRRIdhan75	Formal	2016
40	India	Weed Tolerant Rice	CAAS bred	BRRI dhan69	Formal	2016
41	Philippines	GSR IR1-8-S6-S3-Y2	IRRI bred	NSIC 2016 Rc480 (GSR8)	Formal	2016
42	Philippines	GSR IR1-5-S6-S3-D1	IRRI bred	NSIC 2016 Rc436 (Tubigan 37)	Formal	2016
43	Vietnam	GSR IR1-11-Y10-D3-Y3	IRRI bred	Gia Loc 501	Informal	2016
44	Vietnam	GSR IR1-5-D1-D1	IRRI bred	Gia Loc 502	Informal	2016
45	India	Huanghuazhan	CAAS bred	PR126	Formal	2017
46	Mali	08Fan 2	CAAS bred	Yiriwamalo	Formal	2017
47	Senegal	08Fan10	CAAS bred	08Fan10	Formal	2018
48	Senegal	AR051H	AfricaRice	ISRIZ 9	Formal	2018
49	Nigeria	GAWAL R1	CAAS bred	GAWAL R1	Formal	2018
50	Philippines	GSR IR1-12-D10-S1-D1	IRRI bred	NSIC-2018-Rc 534 or Salinas 29	Formal	2018
51	Philippines	GSR IR1-21-Y4-Y2-Y1	IRRI bred	NSIC-2018-Rc 514 or Tubigan 45	Formal	2018
52	Philippines	GSR IR1-3-S13-Y1-S1	IRRI bred	NSIC-2018-Rc 512 or Tubigan 44	Formal	2018
53	India	SACG-7	CAAS bred	BINAdhan-17GSR	Formal	2018
54	India	Hua565	CAAS bred	BRRIdhan75	Formal	2018
55	Philippines	GSR IR2-19-R2-SU2-R2	IRRI bred	NSIC-2019-Rc556 or Salinas 32	Formal	2018
56	Philippines	GSR IR2-6-R4-S3-Y2	IRRI bred	NSIC-2019-Rc554 or Salinas 31	Formal	2018
57	Indonesia	GSR IR1-5-D1-D1	IRRI bred	Inpari 46 GSR	Formal	2019
58	Pakistan	IR83142-B-8-B-B	IRRI bred	NIBGE 3 GSR	Formal	2019
59	Bangladesh	GSR IR1-23-D16-D1-D1 (HHZ23-DT16-DT1-DT1)	IRRI bred	BRRI dhan	Formal	2019

## Sheet: GSR varietal nominations
Table S3. GSR varietal nominations in national cooperative yield trials in Asia and Africa
No.	Country	New Designation	GSR Line	Bred by	Institution	Year Entered	Type of Test/Trial
1	India	GSR IR1-8-Y7-D2-S-1	RCPR-31-HHZ8-Y7-DT2-SAL-1	IRRI	ICAR-IIRR	2016	IVT-RSL
2	India	GSR IR1-5-Y4-S-1-1	RCPR-33-HHZ5-Y4-SAL-1-1	IRRI	ICAR-IIRR	2016	IVT-RSL
3	India	GSR IR1-5-Y4-S-1-Y1	HHZ5-Y4-SAL-1-Y1	IRRI	ICAR-IIRR	2016	IVT-IM
4	India	GSR IR1-17-Y16-Y3-S1	HHZ 17-Y16-Y3-SAL1	IRRI	ICAR-IIRR	2017	IVT-AL&ISTVT
5	India	TME 80518	TME 80518	CAAS	ICAR-IIRR	2017	IVT-E TP
6	India	GSR IR1-2-Y13-D1-D1	HHZ2-Y13-DT1-DT1	IRRI	ICAR-IIRR	2017	IVT-IME
7	India	GSR IR1-1-Y4-Y1-Y1	HHZ1-Y4-Y1-Y1	IRRI	ICAR-IIRR	2017	IVT-Aerob
8	India	GSR IR1-5-S14-S2-Y2	GSR IR1-5-S14-S2-Y2	IRRI	ICAR-IIRR	2017	IVT-AL&ISTVT
9	India	GSR IR1-8-S6-S3-Y2	GSR IR1-8-S6-S3-Y2	IRRI	ICAR-IIRR	2017	IVT-E TP
10	India	GSR IR1-10-D7-Y1	HHZ 10-DT7-Y1	IRRI	ICAR-IIRR	2017	IVT-IME
11	India	GSR IR1-12-Y4-Y1-D1	GSR IR1-12-Y4-Y1-D1	IRRI	ICAR-IIRR	2017	IVT-E DS
12	India	GSR IR 1-5-S12-D3-Y2	GSR IR 1-5-S12-D3-Y2	IRRI	ICAR-IIRR	2017	IVT-AL&ISTVT
13	India	GSR IR 1-12-S8-Y1-S1	GSR IR 1-12-S8-Y1-S1	IRRI	ICAR-IIRR	2017	IVT-AL&ISTVT
14	India	GSR IR1-5-Y3-Y1-D1	GSR IR1-5-Y3-Y1-D1	IRRI	ICAR-IIRR	2017	IVT-Aerob
15	India	GSR IR1-12-S2-Y3-Y2	GSR IR1-12-S2-Y3-Y2	IRRI	ICAR-IIRR	2017	IVT-AL&ISTVT
16	India	GSR IR1-5-Y3-S2-SU1	GSR IR1-5-Y3-S2-SU1	IRRI	ICAR-IIRR	2017	IVT-IME
17	India	GSR IR1-2-Y3-Y1-Y1	HHZ 2-Y3-Y1-Y1	IRRI	ICAR-IIRR	2017	IVT-IME
18	India	GSR IR1-4-D3-L 1-L1	HHZ4-DT3-LI 1-LI1	IRRI	ICAR-IIRR	2017	IVT-Aerob
19	India	GSR IR1-15-D7-S4-S1	GSR IR1-15-D7-S4-S1	IRRI	ICAR-IIRR	2017	IVT-AL&ISTVT
20	India	GSR IR1-15-D4- D1 -Y1	GSR IR1-15-D4- D1 -Y1	IRRI	ICAR-IIRR	2017	IVT-Aerob
21	India	GSR IR1-12-S8-Y1-Y2	GSR IR1-12-S8-Y1-Y2	IRRI	ICAR-IIRR	2017	IVT-AL&ISTVT
22	India	GSR IR1-8-S14-S1-SU1	GSR IR1-8-S14-S1-SU1	IRRI	ICAR-IIRR	2017	IVT-CSTVT
23	India	GSR IR1-12-Y4-D1-Y3	GSR IR1-12-Y4-D1-Y3	IRRI	ICAR-IIRR	2017	IVT-Aerob
24	India	GSR IR1-11-Y10-D3-Y3	GSR IR1-11-Y10-D3-Y3	IRRI	ICAR-IIRR	2017	IVT-Aerob
25	India	GSR IR1-5-S10-D3-Y2	GSR IR1-5-S10-D3-Y2	IRRI	ICAR-IIRR	2017	IVT-IME
26	India	GSR IR 1-5-S8-D2-S1	GSR IR 1-5-S8-D2-S1	IRRI	ICAR-IIRR	2017	IVT-AL&ISTVT
27	India	GSR IR1-4-D6-L2-L1	HHZ4-DT6-LI2-LI1	IRRI	ICAR-IIRR	2017	IVT-IME
28	India	GSR IR1-8-S9-D2-Y2	HHZ 8-SAL9-DT2-Y2	IRRI	ICAR-IIRR	2017	IVT-E TP
29	India	GSR IR1-8-D10-S3-SU1	HHZ 8-DT10-SAL3-SUB1	IRRI	ICAR-IIRR	2017	NSDWSN
30	India	GSR IR1-14-S10-D1-D1	HHZ 14-SAL10-DT1-DT1	IRRI	ICAR-IIRR	2017	IVT-AL&ISTVT
31	India	GSR IR1-4-S5-L1-L1	HHZ 4-SAL5-LI1-LI1	IRRI	ICAR-IIRR	2017	IVT-IME
32	India	GSR IR1-8-S9-D2-Y2	GSR IR1-8-S9-D2-Y2	IRRI	ICAR-IIRR	2017	IVT-E TP
33	India	GSR IR1-8-S14-S3-Y2	GSR IR1-8-S14-S3-Y2	IRRI	ICAR-IIRR	2017	IVT-AL&ISTVT
34	India	GSR IR1-12-Y4-D1-Y2	GSR IR1-12-Y4-D1-Y2	IRRI	ICAR-IIRR	2017	IVT-E DS
35	India	GSR IR 1-5-D20-D2-D1	GSR IR 1-5-D20-D2-D1	IRRI	ICAR-IIRR	2017	IVT-Aerob
36	India	GSR IR1-5-S14-S2-Y1	HHZ5-SAL 14-SAL2-Y1	IRRI	ICAR-IIRR	2017	IVT-AL&ISTVT
37	India	GSR IR1-12-D10-S1-D1	HHZ12-DT10-SAL1-DT1	IRRI	ICAR-IIRR	2017	IVT-AL&ISTVT
38	India	GSR IR1-6-S3-Y1-SU2	HHZ6-SAL3-Y1-SUB2	IRRI	ICAR-IIRR	2017	IVT-CSTVT
39	India	GSR IR 1-5-D7-Y3-S1	GSR IR 1-5-D7-Y3-S1	IRRI	ICAR-IIRR	2017	IVT-AL&ISTVT
40	India	GSR IR 1-5-S14-S2-Y1	GSR IR 1-5-S14-S2-Y1	IRRI	ICAR-IIRR	2017	IVT-AL&ISTVT
41	India	GSR IR1-8-S6-S3-S1	GSR IR1-8-S6-S3-S1	IRRI	ICAR-IIRR	2017	IVT-AL&ISTVT
42	India	GSR IR1-17-Y16-Y3-Y2	GSR IR1-17-Y16-Y3-Y2	IRRI	ICAR-IIRR	2017	IVT-E TP
43	India	GSR IR-1-DQ136-Y3-Y2	GSR IR-1-DQ136-Y3-Y2	IRRI	ICAR-IIRR	2018	IVT-E TP
44	India	GSR IR1-21-S16-Y1-SU1-D3	GSR IR1-21-S16-Y1-SU1-D3	IRRI	ICAR-IIRR	2018	IVT-AL&ISTVT
45	India	GSR IR1-DQ157-R6-D1	GSR IR1-DQ157-R6-D1	IRRI	ICAR-IIAB	2018	IVT-AL&ISTVT
46	India	GSR IR1-24-D5-Y1-L1-L1	GSR IR1-24-D5-Y1-L1-L1	IRRI	ICAR-IIAB	2018	IVT-IME
47	India	GSR IR1-6-D10-Y1-D1-L2	GSR IR1-6-D10-Y1-D1-L2	IRRI	ICAR-IIAB	2018	IVT-AL&ISTVT
48	India	GSR IR1-DQ130-Y5-Y1	GSR IR1-DQ130-Y5-Y1	IRRI	ICAR-IIRR	2018	IVT-E TP
49	India	GSR IR1-DQ138-L11-Y2	GSR IR1-DQ138-L11-Y2	IRRI	ICAR-IIRR	2018	IVT-AL&ISTVT
50	India	GSR IR1-DQ62-D7-D1	GSR IR1-DQ62-D7-D1	IRRI	ICAR-IIRR	2018	IVT-AL&ISTVT
51	India	GSR IR1-DQ136-Y8-Y1	GSR IR1-DQ136-Y8-Y1	IRRI	ICAR-IIRR	2018	IVT-E TP
52	India	GSR IR-1-DQ140-R2-Y1	GSR IR-1-DQ140-R2-Y1	IRRI	ICAR-IIRR	2018	IVT-E TP
53	India	GSR IR1-23-S15-Y1-Y1-D2	GSR IR1-23-S15-Y1-Y1-D2	IRRI	ICAR-IIRR	2018	IVT-AL&ISTVT
54	India	GSR IR1-DQ125-R4-Y1	GSR IR1-DQ125-R4-Y1	IRRI	ICAR-IIRR	2018	IVT-E TP
55	India	GSR IR1-24-D5-Y1-L1-L1	GSR IR1-24-D5-Y1-L1-L1	IRRI	ICAR-IIRR	2018	IVT-E TP
56	India	GSR IR2-1-Y16-S1-R2	GSR IR2-1-Y16-S1-R2	IRRI	ICAR-IIRR	2018	IVT-AL&ISTVT
57	India	GSR IR1-DQ157-R6-D1	GSR IR1-DQ157-R6-D1	IRRI	ICAR-IIRR	2018	IVT-AL&ISTVT
58	India	GSR IR2-7-Y11-SU3-Y2	GSR IR2-7-Y11-SU3-Y2	IRRI	ICAR-IIRR	2018	IVT-AL&ISTVT
59	Bangladesh	GSR IR1-15-D4-D1-Y1	GSR IR1-15-D4-D1-Y1	IRRI	BRRI	2016	ALART
60	Bangladesh	GSR IR1-6-S3-Y1-SU2	GSR IR1-6-S3-Y1-SU2	IRRI	BRRI	2016	ALART
61	Bangladesh	GSR IR1-12-S2-Y3-Y3	GSR IR1-12-S2-Y3-Y3	IRRI	BRRI	2018	ALART
62	Bangladesh	GSR IR 5-D20-D2-D1	GSR IR 5-D20-D2-D1	IRRI	BRRI	2018	ALART
63	Bangladesh	GSR IR1-8-S12-Y2-D1	GSR IR1-8-S12-Y2-D1	IRRI	BRRI	2018	ALART
64	Mozambique	GSR IR1-17-Y16-Y3-Y1	HHZ 17-Y16-Y3-Y1	IRRI	IIAM	2018	MET
65	Mozambique	GSR IR1-5-D1-D1	HHZ 5-DT1-DT1	IRRI	IIAM	2018	MET
66	Mozambique	GSR IR1-5-S14-S2-Y1	GSR IR1-5-S14-S2-Y1	IRRI	IIAM	2017	NPT
67	Uganda	GSR IR1-4-D6-L2-L1	GSR IR1-4-D6-LI2-LI1	IRRI	NACRRI	2018	NPT
68	Pakistan	HUA-564	HUA-564	CAAS	NIBGE	2018	National trial
69	Pakistan	WANXIAN-763	WANXIAN-763	CAAS	NIBGE	2018	National trial
70	Pakistan	IR-82858-B-B-1	IR-82858-B-B-1	IRRI	NIBGE	2018	National trial
71	Pakistan	GSR IR1-5-S10-D1-D1	HHZ5-SAL10-DT1-DT1	IRRI	NIBGE	2018	National trial
72	Philippines	GSR IR1-4-S5-L1-L1	GSR IR1-4-S5-L1-L1	IRRI	PhilRice	2017	Aromatic
73	Philippines	GSR IR1-18-S8-D1-D1	GSR IR1-18-S8-D1-D1	IRRI	PhilRice	2017	Aromatic
74	Philippines	GSR IR2-DQ25-L1-C1	GSR IR2-DQ25-L1-C1	IRRI	PhilRice	2017	Salinity
75	Philippines	GSR IR2-DQ40-S4-L1	GSR IR2-DQ40-S4-L1	IRRI	PhilRice	2017	Salinity
76	Philippines	GSR IR2-DQ25-L1-L1	GSR IR2-DQ25-L1-L1	IRRI	PhilRice	2017	Salinity
77	Philippines	GSR IR2-DQ3-D1-R1	GSR IR2-DQ3-D1-R1	IRRI	PhilRice	2017	Rainfed
78	Philippines	GSR IR2-5-L10-Y1-Y2	GSR IR2-5-L10-Y1-Y2	IRRI	PhilRice	2017	Irrigated and rainfed
79	Philippines	GSR IR2-9-L1-L3-L2	GSR IR2-9-L1-L3-L2	IRRI	PhilRice	2017	Irrigated
80	Philippines	IR10G104	IR10G104	IRRI	PhilRice	2017	MAT
81	Philippines	GSR IR2-1-Y16-S1-R2	GSR IR2-1-Y16-S1-R2	IRRI	PhilRice	2017	MAT
82	Philippines	GSR IR2-19-R2-SU2-R2	GSR IR2-19-R2-SU2-R2	IRRI	PhilRice	2017	MAT
83	Philippines	GSR IR2-6-R4-S3-Y2	GSR IR2-6-R4-S3-Y2	IRRI	PhilRice	2017	MAT
84	Philippines	GSR IR1-15-S13-Y1	GSR IR1-15-S13-Y1	IRRI	PhilRice	2017	Upland
85	Philippines	GSR IR2-1-L1-L1-L2	GSR IR2-1-L1-L1-L2	IRRI	PhilRice	2017	Upland
86	Philippines	GSR IR1-2-Y3-D1-SU1-L1	GSR IR1-2-Y3-D1-SU1-L1	IRRI	PhilRice	2017	Upland
87	Philippines	GSR IR2-5-L10-U1-R2	GSR IR2-5-L10-U1-R2	IRRI	PhilRice	2017	Upland
88	Philippines	GSR IR1-19-S14-Y1	GSR IR1-19-S14-Y1	IRRI	PhilRice	2017	Upland
89	Philippines	TME 80518	TME 80518	CAAS	PhilRice	2017	Cool elevated
90	Philippines	IR83140-B-11-B	IR83140-B-11-B	IRRI	PhilRice	2017	Cool elevated
91	Philippines	GSR IR1-6-S9-L2-Y1-Y1	GSR IR1-6-S9-L2-Y1-Y1	IRRI	PhilRice	2017	Cool elevated
92	Philippines	IR83140-B-28-B	IR83140-B-28-B	IRRI	PhilRice	2017	Cool elevated
93	Philippines	GSR IR1-18-D4-Y1-L1-L1	GSR IR1-18-D4-Y1-L1-L1	IRRI	PhilRice	2017	Cool elevated
94	Indonesia	GSR IR1-5-S10-D1-D1-SKI-0-1-1-B-PWK-1	HHZ 5-SAL10-DT1-DT1-SKI-0-1-1-B-PWK-1	IRRI and ICRR	ICRR	2018	Cold tolerant
95	Indonesia	GSR IR1-8-S6-S3-Y1-SKI-0-3-1-B-PWK-1	HHZ 8-SAL6-SAL3-Y1-SKI-0-3-1-B-PWK-1	IRRI and ICRR	ICRR	2018	Cold tolerant
96	Indonesia	IR83142-B-49-B-IND	IR83142-B-49-B-IND	IRRI and ICRR	ICRR	2018	Anaerobic
